# Supplementary material for: Inflammatory Response of Primary Cultured Bovine Mammary Epithelial Cells to Staphylococcus aureus Extracellular Vesicles
Source: Biology (Basel). 2022 Mar 9;11(3):415. doi: 10.3390/biology11030415 (PMC8944978; doi:10.3390/biology11030415)
Supplement: Supplementary file 1 [file biology-11-00415-s001.zip]

Archive with 1 entries (1 files):
- biology-1593024-supplementary(1).pdf
